# Supplementary material for: Rapid regulation of vesicle priming explains synaptic facilitation despite heterogeneous vesicle:Ca2+ channel distances
Source: eLife. 2020 Feb 20;9:e51032. doi: 10.7554/eLife.51032 (PMC7145420; doi:10.7554/eLife.51032)
Supplement: Figure 1—source data 2. [file elife-51032-fig1-data2.zip]

Archive with 14 entries (14 files):
- allAZs_STED_dataset1_Unc13A.tif
- allAZs_STED_dataset2_Unc13A.tif
- avgAZ_STED_dataset1_Unc13A.tif
- avgAZ_STED_dataset2_Unc13A.tif
- centeredAZs_STED_dataset1_Unc13A.tif
- centeredAZs_STED_dataset2_Unc13A.tif
- Center_pkf.m
- Code Manual Centering AZs.docx
- distance_data.mat
- EM_dists.mat
- EM_distsWT_new.mat
- peakfinder.m
- read_image_fluor_average.m
- STED_dists_WT_new.mat
