# Supplementary material for: Rapid regulation of vesicle priming explains synaptic facilitation despite heterogeneous vesicle:Ca2+ channel distances
Source: eLife. 2020 Feb 20;9:e51032. doi: 10.7554/eLife.51032 (PMC7145420; doi:10.7554/eLife.51032)
Supplement: Figure 2—source data 1. [file elife-51032-fig2-data1.zip]

Archive with 37 entries (30 files):
- Figure 2 – Source Data  (raw traces of PP (10 ms ISI, 10 repetitions per concentration) in WT_Ok6 NMJs at 0.75, 1.5, 3, 6 and 10 mM CaCl)/
- Figure 2 – Source Data  (raw traces of PP (10 ms ISI, 10 repetitions per concentration) in WT_Ok6 NMJs at 0.75, 1.5, 3, 6 and 10 mM CaCl)/c1 17n08020/
- Figure 2 – Source Data  (raw traces of PP (10 ms ISI, 10 repetitions per concentration) in WT_Ok6 NMJs at 0.75, 1.5, 3, 6 and 10 mM CaCl)/c1 17n08020/0_75 mM 17n08020.abf
- Figure 2 – Source Data  (raw traces of PP (10 ms ISI, 10 repetitions per concentration) in WT_Ok6 NMJs at 0.75, 1.5, 3, 6 and 10 mM CaCl)/c1 17n08020/10 mM 17n08024.abf
- Figure 2 – Source Data  (raw traces of PP (10 ms ISI, 10 repetitions per concentration) in WT_Ok6 NMJs at 0.75, 1.5, 3, 6 and 10 mM CaCl)/c1 17n08020/1_5 mM 17n08021.abf
- Figure 2 – Source Data  (raw traces of PP (10 ms ISI, 10 repetitions per concentration) in WT_Ok6 NMJs at 0.75, 1.5, 3, 6 and 10 mM CaCl)/c1 17n08020/3 mM 17n08022.abf
- Figure 2 – Source Data  (raw traces of PP (10 ms ISI, 10 repetitions per concentration) in WT_Ok6 NMJs at 0.75, 1.5, 3, 6 and 10 mM CaCl)/c1 17n08020/6 mM 17n08023.abf
- Figure 2 – Source Data  (raw traces of PP (10 ms ISI, 10 repetitions per concentration) in WT_Ok6 NMJs at 0.75, 1.5, 3, 6 and 10 mM CaCl)/c4 17n17003/
- Figure 2 – Source Data  (raw traces of PP (10 ms ISI, 10 repetitions per concentration) in WT_Ok6 NMJs at 0.75, 1.5, 3, 6 and 10 mM CaCl)/c4 17n17003/0_75 mM 17n17003.abf
- Figure 2 – Source Data  (raw traces of PP (10 ms ISI, 10 repetitions per concentration) in WT_Ok6 NMJs at 0.75, 1.5, 3, 6 and 10 mM CaCl)/c4 17n17003/10 mM 17n17007.abf
- Figure 2 – Source Data  (raw traces of PP (10 ms ISI, 10 repetitions per concentration) in WT_Ok6 NMJs at 0.75, 1.5, 3, 6 and 10 mM CaCl)/c4 17n17003/1_5 mM 17n17004.abf
- Figure 2 – Source Data  (raw traces of PP (10 ms ISI, 10 repetitions per concentration) in WT_Ok6 NMJs at 0.75, 1.5, 3, 6 and 10 mM CaCl)/c4 17n17003/3 mM 17n17005.abf
- Figure 2 – Source Data  (raw traces of PP (10 ms ISI, 10 repetitions per concentration) in WT_Ok6 NMJs at 0.75, 1.5, 3, 6 and 10 mM CaCl)/c4 17n17003/6 mM 17n17006.abf
- Figure 2 – Source Data  (raw traces of PP (10 ms ISI, 10 repetitions per concentration) in WT_Ok6 NMJs at 0.75, 1.5, 3, 6 and 10 mM CaCl)/c5 17n17051/
- Figure 2 – Source Data  (raw traces of PP (10 ms ISI, 10 repetitions per concentration) in WT_Ok6 NMJs at 0.75, 1.5, 3, 6 and 10 mM CaCl)/c5 17n17051/0_75 mM 17n17051.abf
- Figure 2 – Source Data  (raw traces of PP (10 ms ISI, 10 repetitions per concentration) in WT_Ok6 NMJs at 0.75, 1.5, 3, 6 and 10 mM CaCl)/c5 17n17051/10 mM 17n17055.abf
- Figure 2 – Source Data  (raw traces of PP (10 ms ISI, 10 repetitions per concentration) in WT_Ok6 NMJs at 0.75, 1.5, 3, 6 and 10 mM CaCl)/c5 17n17051/1_5 mM 17n17052.abf
- Figure 2 – Source Data  (raw traces of PP (10 ms ISI, 10 repetitions per concentration) in WT_Ok6 NMJs at 0.75, 1.5, 3, 6 and 10 mM CaCl)/c5 17n17051/3 mM 17n17053.abf
- Figure 2 – Source Data  (raw traces of PP (10 ms ISI, 10 repetitions per concentration) in WT_Ok6 NMJs at 0.75, 1.5, 3, 6 and 10 mM CaCl)/c5 17n17051/6 mM 17n17054.abf
- Figure 2 – Source Data  (raw traces of PP (10 ms ISI, 10 repetitions per concentration) in WT_Ok6 NMJs at 0.75, 1.5, 3, 6 and 10 mM CaCl)/c6 17n23071/
- Figure 2 – Source Data  (raw traces of PP (10 ms ISI, 10 repetitions per concentration) in WT_Ok6 NMJs at 0.75, 1.5, 3, 6 and 10 mM CaCl)/c6 17n23071/0_75 mM 17n23071.abf
- Figure 2 – Source Data  (raw traces of PP (10 ms ISI, 10 repetitions per concentration) in WT_Ok6 NMJs at 0.75, 1.5, 3, 6 and 10 mM CaCl)/c6 17n23071/10 mM 17n23075.abf
- Figure 2 – Source Data  (raw traces of PP (10 ms ISI, 10 repetitions per concentration) in WT_Ok6 NMJs at 0.75, 1.5, 3, 6 and 10 mM CaCl)/c6 17n23071/1_5 mM 17n23072.abf
- Figure 2 – Source Data  (raw traces of PP (10 ms ISI, 10 repetitions per concentration) in WT_Ok6 NMJs at 0.75, 1.5, 3, 6 and 10 mM CaCl)/c6 17n23071/3 mM 17n23073.abf
- Figure 2 – Source Data  (raw traces of PP (10 ms ISI, 10 repetitions per concentration) in WT_Ok6 NMJs at 0.75, 1.5, 3, 6 and 10 mM CaCl)/c6 17n23071/6 mM 17n23074.abf
- Figure 2 – Source Data  (raw traces of PP (10 ms ISI, 10 repetitions per concentration) in WT_Ok6 NMJs at 0.75, 1.5, 3, 6 and 10 mM CaCl)/c7 17n23020/
- Figure 2 – Source Data  (raw traces of PP (10 ms ISI, 10 repetitions per concentration) in WT_Ok6 NMJs at 0.75, 1.5, 3, 6 and 10 mM CaCl)/c7 17n23020/0_75 17n23020.abf
- Figure 2 – Source Data  (raw traces of PP (10 ms ISI, 10 repetitions per concentration) in WT_Ok6 NMJs at 0.75, 1.5, 3, 6 and 10 mM CaCl)/c7 17n23020/10 mM 17n23024.abf
- Figure 2 – Source Data  (raw traces of PP (10 ms ISI, 10 repetitions per concentration) in WT_Ok6 NMJs at 0.75, 1.5, 3, 6 and 10 mM CaCl)/c7 17n23020/1_5 mM 17n23021.abf
- Figure 2 – Source Data  (raw traces of PP (10 ms ISI, 10 repetitions per concentration) in WT_Ok6 NMJs at 0.75, 1.5, 3, 6 and 10 mM CaCl)/c7 17n23020/3 mM 17n23022.abf
- Figure 2 – Source Data  (raw traces of PP (10 ms ISI, 10 repetitions per concentration) in WT_Ok6 NMJs at 0.75, 1.5, 3, 6 and 10 mM CaCl)/c7 17n23020/6 mM 17n23023.abf
- Figure 2 – Source Data  (raw traces of PP (10 ms ISI, 10 repetitions per concentration) in WT_Ok6 NMJs at 0.75, 1.5, 3, 6 and 10 mM CaCl)/c8 17n22059/
- Figure 2 – Source Data  (raw traces of PP (10 ms ISI, 10 repetitions per concentration) in WT_Ok6 NMJs at 0.75, 1.5, 3, 6 and 10 mM CaCl)/c8 17n22059/0_75 mM 17n22059.abf
- Figure 2 – Source Data  (raw traces of PP (10 ms ISI, 10 repetitions per concentration) in WT_Ok6 NMJs at 0.75, 1.5, 3, 6 and 10 mM CaCl)/c8 17n22059/10 mM 17n22063.abf
- Figure 2 – Source Data  (raw traces of PP (10 ms ISI, 10 repetitions per concentration) in WT_Ok6 NMJs at 0.75, 1.5, 3, 6 and 10 mM CaCl)/c8 17n22059/1_5 mM 17n22060.abf
- Figure 2 – Source Data  (raw traces of PP (10 ms ISI, 10 repetitions per concentration) in WT_Ok6 NMJs at 0.75, 1.5, 3, 6 and 10 mM CaCl)/c8 17n22059/3 mM 17n22061.abf
- Figure 2 – Source Data  (raw traces of PP (10 ms ISI, 10 repetitions per concentration) in WT_Ok6 NMJs at 0.75, 1.5, 3, 6 and 10 mM CaCl)/c8 17n22059/6 mM 17n22062.abf
