# Supplementary material for: Rapid regulation of vesicle priming explains synaptic facilitation despite heterogeneous vesicle:Ca2+ channel distances
Source: eLife. 2020 Feb 20;9:e51032. doi: 10.7554/eLife.51032 (PMC7145420; doi:10.7554/eLife.51032)
Supplement: Figure 2—source data 2. [file elife-51032-fig2-data2.zip]

Archive with 14 entries (11 files):
- Figure 2 - source data 2/
- Figure 2 - source data 2/.DS_Store
- __MACOSX/
- __MACOSX/Figure 2 - source data 2/
- __MACOSX/Figure 2 - source data 2/._.DS_Store
- Figure 2 - source data 2/call_data_analysis_paper.m
- __MACOSX/Figure 2 - source data 2/._call_data_analysis_paper.m
- Figure 2 - source data 2/call_data_analysis_WT_OK.m
- __MACOSX/Figure 2 - source data 2/._call_data_analysis_WT_OK.m
- Figure 2 - source data 2/data_analyze_abf.m
- __MACOSX/Figure 2 - source data 2/._data_analyze_abf.m
- Figure 2 - source data 2/data_analyze_abf_WT_OK.m
- __MACOSX/Figure 2 - source data 2/._data_analyze_abf_WT_OK.m
- __MACOSX/._Figure 2 - source data 2
