# Supplementary material for: Rapid regulation of vesicle priming explains synaptic facilitation despite heterogeneous vesicle:Ca2+ channel distances
Source: eLife. 2020 Feb 20;9:e51032. doi: 10.7554/eLife.51032 (PMC7145420; doi:10.7554/eLife.51032)
Supplement: Figure 2—figure supplement 1—source data 1. [file elife-51032-fig2-figsupp1-data1.zip]

Archive with 6 entries (5 files):
- Figure  2-Figure supplement 1 Source data (raw traces of mEJC recordings at 1.5 mM)/
- Figure  2-Figure supplement 1 Source data (raw traces of mEJC recordings at 1.5 mM)/16518036.abf
- Figure  2-Figure supplement 1 Source data (raw traces of mEJC recordings at 1.5 mM)/16519003.abf
- Figure  2-Figure supplement 1 Source data (raw traces of mEJC recordings at 1.5 mM)/16519014.abf
- Figure  2-Figure supplement 1 Source data (raw traces of mEJC recordings at 1.5 mM)/16524004.abf
- Figure  2-Figure supplement 1 Source data (raw traces of mEJC recordings at 1.5 mM)/16524015.abf
