# Supplementary material for: Rapid regulation of vesicle priming explains synaptic facilitation despite heterogeneous vesicle:Ca2+ channel distances
Source: eLife. 2020 Feb 20;9:e51032. doi: 10.7554/eLife.51032 (PMC7145420; doi:10.7554/eLife.51032)
Supplement: Figure 2—figure supplement 3—source data 1. [file elife-51032-fig2-figsupp3-data1.zip]

Archive with 31 entries (24 files):
- Figure 2-figure supplement 3 Source data (raw traces of WT and WT_WT_Ok6-Gal4 PP (10 ms ISI) at 0.75 and 1.5 mM CaCl)/
- Figure 2-figure supplement 3 Source data (raw traces of WT and WT_WT_Ok6-Gal4 PP (10 ms ISI) at 0.75 and 1.5 mM CaCl)/PP (10 ms ISI) 0.75 mM calcium/
- Figure 2-figure supplement 3 Source data (raw traces of WT and WT_WT_Ok6-Gal4 PP (10 ms ISI) at 0.75 and 1.5 mM CaCl)/PP (10 ms ISI) 0.75 mM calcium/WT/
- Figure 2-figure supplement 3 Source data (raw traces of WT and WT_WT_Ok6-Gal4 PP (10 ms ISI) at 0.75 and 1.5 mM CaCl)/PP (10 ms ISI) 0.75 mM calcium/WT/2019_11_25_0155.abf
- Figure 2-figure supplement 3 Source data (raw traces of WT and WT_WT_Ok6-Gal4 PP (10 ms ISI) at 0.75 and 1.5 mM CaCl)/PP (10 ms ISI) 0.75 mM calcium/WT/2019_11_25_0167.abf
- Figure 2-figure supplement 3 Source data (raw traces of WT and WT_WT_Ok6-Gal4 PP (10 ms ISI) at 0.75 and 1.5 mM CaCl)/PP (10 ms ISI) 0.75 mM calcium/WT/2019_11_25_0179.abf
- Figure 2-figure supplement 3 Source data (raw traces of WT and WT_WT_Ok6-Gal4 PP (10 ms ISI) at 0.75 and 1.5 mM CaCl)/PP (10 ms ISI) 0.75 mM calcium/WT/2019_11_25_0191.abf
- Figure 2-figure supplement 3 Source data (raw traces of WT and WT_WT_Ok6-Gal4 PP (10 ms ISI) at 0.75 and 1.5 mM CaCl)/PP (10 ms ISI) 0.75 mM calcium/WT/2019_11_25_0203.abf
- Figure 2-figure supplement 3 Source data (raw traces of WT and WT_WT_Ok6-Gal4 PP (10 ms ISI) at 0.75 and 1.5 mM CaCl)/PP (10 ms ISI) 0.75 mM calcium/WT/2019_11_25_0217.abf
- Figure 2-figure supplement 3 Source data (raw traces of WT and WT_WT_Ok6-Gal4 PP (10 ms ISI) at 0.75 and 1.5 mM CaCl)/PP (10 ms ISI) 0.75 mM calcium/WT_Ok6-Gal4/
- Figure 2-figure supplement 3 Source data (raw traces of WT and WT_WT_Ok6-Gal4 PP (10 ms ISI) at 0.75 and 1.5 mM CaCl)/PP (10 ms ISI) 0.75 mM calcium/WT_Ok6-Gal4/2019_11_25_0003.abf
- Figure 2-figure supplement 3 Source data (raw traces of WT and WT_WT_Ok6-Gal4 PP (10 ms ISI) at 0.75 and 1.5 mM CaCl)/PP (10 ms ISI) 0.75 mM calcium/WT_Ok6-Gal4/2019_11_25_0027.abf
- Figure 2-figure supplement 3 Source data (raw traces of WT and WT_WT_Ok6-Gal4 PP (10 ms ISI) at 0.75 and 1.5 mM CaCl)/PP (10 ms ISI) 0.75 mM calcium/WT_Ok6-Gal4/2019_11_25_0039.abf
- Figure 2-figure supplement 3 Source data (raw traces of WT and WT_WT_Ok6-Gal4 PP (10 ms ISI) at 0.75 and 1.5 mM CaCl)/PP (10 ms ISI) 0.75 mM calcium/WT_Ok6-Gal4/2019_11_25_0066.abf
- Figure 2-figure supplement 3 Source data (raw traces of WT and WT_WT_Ok6-Gal4 PP (10 ms ISI) at 0.75 and 1.5 mM CaCl)/PP (10 ms ISI) 0.75 mM calcium/WT_Ok6-Gal4/2019_11_25_0078.abf
- Figure 2-figure supplement 3 Source data (raw traces of WT and WT_WT_Ok6-Gal4 PP (10 ms ISI) at 0.75 and 1.5 mM CaCl)/PP (10 ms ISI) 0.75 mM calcium/WT_Ok6-Gal4/2019_11_25_0104.abf
- Figure 2-figure supplement 3 Source data (raw traces of WT and WT_WT_Ok6-Gal4 PP (10 ms ISI) at 0.75 and 1.5 mM CaCl)/PP (10 ms ISI) 0.75 mM calcium/WT_Ok6-Gal4/2019_11_25_0119.abf
- Figure 2-figure supplement 3 Source data (raw traces of WT and WT_WT_Ok6-Gal4 PP (10 ms ISI) at 0.75 and 1.5 mM CaCl)/PP (10 ms ISI) 0.75 mM calcium/WT_Ok6-Gal4/2019_11_25_0131.abf
- Figure 2-figure supplement 3 Source data (raw traces of WT and WT_WT_Ok6-Gal4 PP (10 ms ISI) at 0.75 and 1.5 mM CaCl)/PP (10 ms ISI) 1.5 mM calcium/
- Figure 2-figure supplement 3 Source data (raw traces of WT and WT_WT_Ok6-Gal4 PP (10 ms ISI) at 0.75 and 1.5 mM CaCl)/PP (10 ms ISI) 1.5 mM calcium/WT/
- Figure 2-figure supplement 3 Source data (raw traces of WT and WT_WT_Ok6-Gal4 PP (10 ms ISI) at 0.75 and 1.5 mM CaCl)/PP (10 ms ISI) 1.5 mM calcium/WT/2019_11_26_0075.abf
- Figure 2-figure supplement 3 Source data (raw traces of WT and WT_WT_Ok6-Gal4 PP (10 ms ISI) at 0.75 and 1.5 mM CaCl)/PP (10 ms ISI) 1.5 mM calcium/WT/2019_11_26_0090.abf
- Figure 2-figure supplement 3 Source data (raw traces of WT and WT_WT_Ok6-Gal4 PP (10 ms ISI) at 0.75 and 1.5 mM CaCl)/PP (10 ms ISI) 1.5 mM calcium/WT/2019_11_26_0161.abf
- Figure 2-figure supplement 3 Source data (raw traces of WT and WT_WT_Ok6-Gal4 PP (10 ms ISI) at 0.75 and 1.5 mM CaCl)/PP (10 ms ISI) 1.5 mM calcium/WT/2019_11_26_0178.abf
- Figure 2-figure supplement 3 Source data (raw traces of WT and WT_WT_Ok6-Gal4 PP (10 ms ISI) at 0.75 and 1.5 mM CaCl)/PP (10 ms ISI) 1.5 mM calcium/WT/2019_11_26_0190.abf
- Figure 2-figure supplement 3 Source data (raw traces of WT and WT_WT_Ok6-Gal4 PP (10 ms ISI) at 0.75 and 1.5 mM CaCl)/PP (10 ms ISI) 1.5 mM calcium/WT_Ok6-Gal4/
- Figure 2-figure supplement 3 Source data (raw traces of WT and WT_WT_Ok6-Gal4 PP (10 ms ISI) at 0.75 and 1.5 mM CaCl)/PP (10 ms ISI) 1.5 mM calcium/WT_Ok6-Gal4/2019_11_26_0047.abf
- Figure 2-figure supplement 3 Source data (raw traces of WT and WT_WT_Ok6-Gal4 PP (10 ms ISI) at 0.75 and 1.5 mM CaCl)/PP (10 ms ISI) 1.5 mM calcium/WT_Ok6-Gal4/2019_11_26_0059.abf
- Figure 2-figure supplement 3 Source data (raw traces of WT and WT_WT_Ok6-Gal4 PP (10 ms ISI) at 0.75 and 1.5 mM CaCl)/PP (10 ms ISI) 1.5 mM calcium/WT_Ok6-Gal4/2019_11_26_0114.abf
- Figure 2-figure supplement 3 Source data (raw traces of WT and WT_WT_Ok6-Gal4 PP (10 ms ISI) at 0.75 and 1.5 mM CaCl)/PP (10 ms ISI) 1.5 mM calcium/WT_Ok6-Gal4/2019_11_26_0126.abf
- Figure 2-figure supplement 3 Source data (raw traces of WT and WT_WT_Ok6-Gal4 PP (10 ms ISI) at 0.75 and 1.5 mM CaCl)/PP (10 ms ISI) 1.5 mM calcium/WT_Ok6-Gal4/2019_11_26_0138.abf
