# Supplementary material for: Rapid regulation of vesicle priming explains synaptic facilitation despite heterogeneous vesicle:Ca2+ channel distances
Source: eLife. 2020 Feb 20;9:e51032. doi: 10.7554/eLife.51032 (PMC7145420; doi:10.7554/eLife.51032)
Supplement: Source code 1. [file elife-51032-code1.zip]

Archive with 288 entries (257 files):
- Matlab_scripts_for_simulation_Kobbersmed_et_al/
- Matlab_scripts_for_simulation_Kobbersmed_et_al/.DS_Store
- __MACOSX/
- __MACOSX/Matlab_scripts_for_simulation_Kobbersmed_et_al/
- __MACOSX/Matlab_scripts_for_simulation_Kobbersmed_et_al/._.DS_Store
- Matlab_scripts_for_simulation_Kobbersmed_et_al/Readme_simulation_Kobbersmed_et_al.docx
- __MACOSX/Matlab_scripts_for_simulation_Kobbersmed_et_al/._Readme_simulation_Kobbersmed_et_al.docx
- Matlab_scripts_for_simulation_Kobbersmed_et_al/Simulation_main_folder/
- Matlab_scripts_for_simulation_Kobbersmed_et_al/Simulation_main_folder/.DS_Store
- __MACOSX/Matlab_scripts_for_simulation_Kobbersmed_et_al/Simulation_main_folder/
- __MACOSX/Matlab_scripts_for_simulation_Kobbersmed_et_al/Simulation_main_folder/._.DS_Store
- Matlab_scripts_for_simulation_Kobbersmed_et_al/Simulation_main_folder/add_path.m
- __MACOSX/Matlab_scripts_for_simulation_Kobbersmed_et_al/Simulation_main_folder/._add_path.m
- Matlab_scripts_for_simulation_Kobbersmed_et_al/Simulation_main_folder/Calcium/
- Matlab_scripts_for_simulation_Kobbersmed_et_al/Simulation_main_folder/Calcium/.DS_Store
- __MACOSX/Matlab_scripts_for_simulation_Kobbersmed_et_al/Simulation_main_folder/Calcium/
- __MACOSX/Matlab_scripts_for_simulation_Kobbersmed_et_al/Simulation_main_folder/Calcium/._.DS_Store
- Matlab_scripts_for_simulation_Kobbersmed_et_al/Simulation_main_folder/Calcium/calculate_CaRest.m
- __MACOSX/Matlab_scripts_for_simulation_Kobbersmed_et_al/Simulation_main_folder/Calcium/._calculate_CaRest.m
- Matlab_scripts_for_simulation_Kobbersmed_et_al/Simulation_main_folder/Calcium/calculate_ichan.m
- __MACOSX/Matlab_scripts_for_simulation_Kobbersmed_et_al/Simulation_main_folder/Calcium/._calculate_ichan.m
- Matlab_scripts_for_simulation_Kobbersmed_et_al/Simulation_main_folder/Calcium/determ_vesicle_distances.m
- __MACOSX/Matlab_scripts_for_simulation_Kobbersmed_et_al/Simulation_main_folder/Calcium/._determ_vesicle_distances.m
- Matlab_scripts_for_simulation_Kobbersmed_et_al/Simulation_main_folder/Calcium/generate_calcium_files.m
- __MACOSX/Matlab_scripts_for_simulation_Kobbersmed_et_al/Simulation_main_folder/Calcium/._generate_calcium_files.m
- Matlab_scripts_for_simulation_Kobbersmed_et_al/Simulation_main_folder/Calcium/InitFile_SSREP_numstim1.par
- __MACOSX/Matlab_scripts_for_simulation_Kobbersmed_et_al/Simulation_main_folder/Calcium/._InitFile_SSREP_numstim1.par
- Matlab_scripts_for_simulation_Kobbersmed_et_al/Simulation_main_folder/Calcium/InitFile_SSREP_numstim2.par
- __MACOSX/Matlab_scripts_for_simulation_Kobbersmed_et_al/Simulation_main_folder/Calcium/._InitFile_SSREP_numstim2.par
- Matlab_scripts_for_simulation_Kobbersmed_et_al/Simulation_main_folder/Calcium/InitFile_SSREP_numstim2_longsim.par
- __MACOSX/Matlab_scripts_for_simulation_Kobbersmed_et_al/Simulation_main_folder/Calcium/._InitFile_SSREP_numstim2_longsim.par
- Matlab_scripts_for_simulation_Kobbersmed_et_al/Simulation_main_folder/Calcium/InitFile_SSREP_train10_50Hz.par
- __MACOSX/Matlab_scripts_for_simulation_Kobbersmed_et_al/Simulation_main_folder/Calcium/._InitFile_SSREP_train10_50Hz.par
- Matlab_scripts_for_simulation_Kobbersmed_et_al/Simulation_main_folder/Calcium/InitFile_SSREP_trains.par
- __MACOSX/Matlab_scripts_for_simulation_Kobbersmed_et_al/Simulation_main_folder/Calcium/._InitFile_SSREP_trains.par
- Matlab_scripts_for_simulation_Kobbersmed_et_al/Simulation_main_folder/Calcium/read_and_reshape_BOX.m
- __MACOSX/Matlab_scripts_for_simulation_Kobbersmed_et_al/Simulation_main_folder/Calcium/._read_and_reshape_BOX.m
- Matlab_scripts_for_simulation_Kobbersmed_et_al/Simulation_main_folder/Calcium/read_and_reshape_cylinder.m
- __MACOSX/Matlab_scripts_for_simulation_Kobbersmed_et_al/Simulation_main_folder/Calcium/._read_and_reshape_cylinder.m
- Matlab_scripts_for_simulation_Kobbersmed_et_al/Simulation_main_folder/Calcium/read_and_reshape_residual_BOX.m
- __MACOSX/Matlab_scripts_for_simulation_Kobbersmed_et_al/Simulation_main_folder/Calcium/._read_and_reshape_residual_BOX.m
- Matlab_scripts_for_simulation_Kobbersmed_et_al/Simulation_main_folder/Calcium/read_and_reshape_residual_cylinder.m
- __MACOSX/Matlab_scripts_for_simulation_Kobbersmed_et_al/Simulation_main_folder/Calcium/._read_and_reshape_residual_cylinder.m
- Matlab_scripts_for_simulation_Kobbersmed_et_al/Simulation_main_folder/Calcium/RunCalC_det.m
- __MACOSX/Matlab_scripts_for_simulation_Kobbersmed_et_al/Simulation_main_folder/Calcium/._RunCalC_det.m
- Matlab_scripts_for_simulation_Kobbersmed_et_al/Simulation_main_folder/Calcium/RunCalC_det_altsaving.m
- __MACOSX/Matlab_scripts_for_simulation_Kobbersmed_et_al/Simulation_main_folder/Calcium/._RunCalC_det_altsaving.m
- Matlab_scripts_for_simulation_Kobbersmed_et_al/Simulation_main_folder/Calcium/RunCalC_det_BKP.m
- __MACOSX/Matlab_scripts_for_simulation_Kobbersmed_et_al/Simulation_main_folder/Calcium/._RunCalC_det_BKP.m
- __MACOSX/Matlab_scripts_for_simulation_Kobbersmed_et_al/Simulation_main_folder/._Calcium
- Matlab_scripts_for_simulation_Kobbersmed_et_al/Simulation_main_folder/Call_sims/
- Matlab_scripts_for_simulation_Kobbersmed_et_al/Simulation_main_folder/Call_sims/.DS_Store
- __MACOSX/Matlab_scripts_for_simulation_Kobbersmed_et_al/Simulation_main_folder/Call_sims/
- __MACOSX/Matlab_scripts_for_simulation_Kobbersmed_et_al/Simulation_main_folder/Call_sims/._.DS_Store
- Matlab_scripts_for_simulation_Kobbersmed_et_al/Simulation_main_folder/Call_sims/call_all_optimisations.m
- __MACOSX/Matlab_scripts_for_simulation_Kobbersmed_et_al/Simulation_main_folder/Call_sims/._call_all_optimisations.m
- Matlab_scripts_for_simulation_Kobbersmed_et_al/Simulation_main_folder/Call_sims/call_all_simulations.m
- __MACOSX/Matlab_scripts_for_simulation_Kobbersmed_et_al/Simulation_main_folder/Call_sims/._call_all_simulations.m
- Matlab_scripts_for_simulation_Kobbersmed_et_al/Simulation_main_folder/Call_sims/call_calcium_simulation.m
- __MACOSX/Matlab_scripts_for_simulation_Kobbersmed_et_al/Simulation_main_folder/Call_sims/._call_calcium_simulation.m
- Matlab_scripts_for_simulation_Kobbersmed_et_al/Simulation_main_folder/Call_sims/call_extra_simulations.m
- __MACOSX/Matlab_scripts_for_simulation_Kobbersmed_et_al/Simulation_main_folder/Call_sims/._call_extra_simulations.m
- Matlab_scripts_for_simulation_Kobbersmed_et_al/Simulation_main_folder/Call_sims/call_optim_results.m
- __MACOSX/Matlab_scripts_for_simulation_Kobbersmed_et_al/Simulation_main_folder/Call_sims/._call_optim_results.m
- Matlab_scripts_for_simulation_Kobbersmed_et_al/Simulation_main_folder/Call_sims/call_PRIM_expl_simulation.m
- __MACOSX/Matlab_scripts_for_simulation_Kobbersmed_et_al/Simulation_main_folder/Call_sims/._call_PRIM_expl_simulation.m
- Matlab_scripts_for_simulation_Kobbersmed_et_al/Simulation_main_folder/Call_sims/call_pVr_est_simulation.m
- __MACOSX/Matlab_scripts_for_simulation_Kobbersmed_et_al/Simulation_main_folder/Call_sims/._call_pVr_est_simulation.m
- Matlab_scripts_for_simulation_Kobbersmed_et_al/Simulation_main_folder/Call_sims/call_result_check.m
- __MACOSX/Matlab_scripts_for_simulation_Kobbersmed_et_al/Simulation_main_folder/Call_sims/._call_result_check.m
- Matlab_scripts_for_simulation_Kobbersmed_et_al/Simulation_main_folder/Call_sims/call_result_check_new.m
- __MACOSX/Matlab_scripts_for_simulation_Kobbersmed_et_al/Simulation_main_folder/Call_sims/._call_result_check_new.m
- Matlab_scripts_for_simulation_Kobbersmed_et_al/Simulation_main_folder/Call_sims/call_sims_fig43.m
- __MACOSX/Matlab_scripts_for_simulation_Kobbersmed_et_al/Simulation_main_folder/Call_sims/._call_sims_fig43.m
- Matlab_scripts_for_simulation_Kobbersmed_et_al/Simulation_main_folder/Call_sims/call_sims_fig43_bkp.m
- __MACOSX/Matlab_scripts_for_simulation_Kobbersmed_et_al/Simulation_main_folder/Call_sims/._call_sims_fig43_bkp.m
- Matlab_scripts_for_simulation_Kobbersmed_et_al/Simulation_main_folder/Call_sims/call_sims_fig43_part1.m
- __MACOSX/Matlab_scripts_for_simulation_Kobbersmed_et_al/Simulation_main_folder/Call_sims/._call_sims_fig43_part1.m
- Matlab_scripts_for_simulation_Kobbersmed_et_al/Simulation_main_folder/Call_sims/call_sims_fig43_part2.m
- __MACOSX/Matlab_scripts_for_simulation_Kobbersmed_et_al/Simulation_main_folder/Call_sims/._call_sims_fig43_part2.m
- Matlab_scripts_for_simulation_Kobbersmed_et_al/Simulation_main_folder/Call_sims/call_sims_fig43_part3.m
- __MACOSX/Matlab_scripts_for_simulation_Kobbersmed_et_al/Simulation_main_folder/Call_sims/._call_sims_fig43_part3.m
- Matlab_scripts_for_simulation_Kobbersmed_et_al/Simulation_main_folder/Call_sims/call_sims_fig43_part4.m
- __MACOSX/Matlab_scripts_for_simulation_Kobbersmed_et_al/Simulation_main_folder/Call_sims/._call_sims_fig43_part4.m
- Matlab_scripts_for_simulation_Kobbersmed_et_al/Simulation_main_folder/Call_sims/call_sims_fig43_part5.m
- __MACOSX/Matlab_scripts_for_simulation_Kobbersmed_et_al/Simulation_main_folder/Call_sims/._call_sims_fig43_part5.m
- Matlab_scripts_for_simulation_Kobbersmed_et_al/Simulation_main_folder/Call_sims/call_sims_fig43_part6.m
- __MACOSX/Matlab_scripts_for_simulation_Kobbersmed_et_al/Simulation_main_folder/Call_sims/._call_sims_fig43_part6.m
- Matlab_scripts_for_simulation_Kobbersmed_et_al/Simulation_main_folder/Call_sims/call_sims_figUP.m
- __MACOSX/Matlab_scripts_for_simulation_Kobbersmed_et_al/Simulation_main_folder/Call_sims/._call_sims_figUP.m
- Matlab_scripts_for_simulation_Kobbersmed_et_al/Simulation_main_folder/Call_sims/call_simulation_mod2_fig52.m
- __MACOSX/Matlab_scripts_for_simulation_Kobbersmed_et_al/Simulation_main_folder/Call_sims/._call_simulation_mod2_fig52.m
- Matlab_scripts_for_simulation_Kobbersmed_et_al/Simulation_main_folder/Call_sims/call_simulation_mod2_fig52_therest.m
- __MACOSX/Matlab_scripts_for_simulation_Kobbersmed_et_al/Simulation_main_folder/Call_sims/._call_simulation_mod2_fig52_therest.m
- Matlab_scripts_for_simulation_Kobbersmed_et_al/Simulation_main_folder/Call_sims/call_simulation_mod4_fig54.m
- __MACOSX/Matlab_scripts_for_simulation_Kobbersmed_et_al/Simulation_main_folder/Call_sims/._call_simulation_mod4_fig54.m
- Matlab_scripts_for_simulation_Kobbersmed_et_al/Simulation_main_folder/Call_sims/call_simulation_Qmax_fig36.m
- __MACOSX/Matlab_scripts_for_simulation_Kobbersmed_et_al/Simulation_main_folder/Call_sims/._call_simulation_Qmax_fig36.m
- Matlab_scripts_for_simulation_Kobbersmed_et_al/Simulation_main_folder/Call_sims/call_simulation_SS_fig20.m
- __MACOSX/Matlab_scripts_for_simulation_Kobbersmed_et_al/Simulation_main_folder/Call_sims/._call_simulation_SS_fig20.m
- Matlab_scripts_for_simulation_Kobbersmed_et_al/Simulation_main_folder/Call_sims/call_simulation_VarMean.m
- __MACOSX/Matlab_scripts_for_simulation_Kobbersmed_et_al/Simulation_main_folder/Call_sims/._call_simulation_VarMean.m
- Matlab_scripts_for_simulation_Kobbersmed_et_al/Simulation_main_folder/Call_sims/call_single_simulation.m
- __MACOSX/Matlab_scripts_for_simulation_Kobbersmed_et_al/Simulation_main_folder/Call_sims/._call_single_simulation.m
- __MACOSX/Matlab_scripts_for_simulation_Kobbersmed_et_al/Simulation_main_folder/._Call_sims
- Matlab_scripts_for_simulation_Kobbersmed_et_al/Simulation_main_folder/Common/
- Matlab_scripts_for_simulation_Kobbersmed_et_al/Simulation_main_folder/Common/.DS_Store
- __MACOSX/Matlab_scripts_for_simulation_Kobbersmed_et_al/Simulation_main_folder/Common/
- __MACOSX/Matlab_scripts_for_simulation_Kobbersmed_et_al/Simulation_main_folder/Common/._.DS_Store
- Matlab_scripts_for_simulation_Kobbersmed_et_al/Simulation_main_folder/Common/calculate_Caprim_rate.m
- __MACOSX/Matlab_scripts_for_simulation_Kobbersmed_et_al/Simulation_main_folder/Common/._calculate_Caprim_rate.m
- Matlab_scripts_for_simulation_Kobbersmed_et_al/Simulation_main_folder/Common/calculate_propensities.m
- __MACOSX/Matlab_scripts_for_simulation_Kobbersmed_et_al/Simulation_main_folder/Common/._calculate_propensities.m
- Matlab_scripts_for_simulation_Kobbersmed_et_al/Simulation_main_folder/Common/calculate_SS_propensities.m
- __MACOSX/Matlab_scripts_for_simulation_Kobbersmed_et_al/Simulation_main_folder/Common/._calculate_SS_propensities.m
- Matlab_scripts_for_simulation_Kobbersmed_et_al/Simulation_main_folder/Common/calculate_steady_state.m
- __MACOSX/Matlab_scripts_for_simulation_Kobbersmed_et_al/Simulation_main_folder/Common/._calculate_steady_state.m
- Matlab_scripts_for_simulation_Kobbersmed_et_al/Simulation_main_folder/Common/calculate_steady_state_priming.m
- __MACOSX/Matlab_scripts_for_simulation_Kobbersmed_et_al/Simulation_main_folder/Common/._calculate_steady_state_priming.m
- Matlab_scripts_for_simulation_Kobbersmed_et_al/Simulation_main_folder/Common/determine_activation_rates.m
- __MACOSX/Matlab_scripts_for_simulation_Kobbersmed_et_al/Simulation_main_folder/Common/._determine_activation_rates.m
- Matlab_scripts_for_simulation_Kobbersmed_et_al/Simulation_main_folder/Common/determine_peak_ppr.m
- __MACOSX/Matlab_scripts_for_simulation_Kobbersmed_et_al/Simulation_main_folder/Common/._determine_peak_ppr.m
- Matlab_scripts_for_simulation_Kobbersmed_et_al/Simulation_main_folder/Common/determine_total_slowfast_DET.m
- __MACOSX/Matlab_scripts_for_simulation_Kobbersmed_et_al/Simulation_main_folder/Common/._determine_total_slowfast_DET.m
- Matlab_scripts_for_simulation_Kobbersmed_et_al/Simulation_main_folder/Common/determine_total_slowfast_STOCH.m
- __MACOSX/Matlab_scripts_for_simulation_Kobbersmed_et_al/Simulation_main_folder/Common/._determine_total_slowfast_STOCH.m
- Matlab_scripts_for_simulation_Kobbersmed_et_al/Simulation_main_folder/Common/generate_savename.m
- __MACOSX/Matlab_scripts_for_simulation_Kobbersmed_et_al/Simulation_main_folder/Common/._generate_savename.m
- Matlab_scripts_for_simulation_Kobbersmed_et_al/Simulation_main_folder/Common/model_parameters_det.m
- __MACOSX/Matlab_scripts_for_simulation_Kobbersmed_et_al/Simulation_main_folder/Common/._model_parameters_det.m
- Matlab_scripts_for_simulation_Kobbersmed_et_al/Simulation_main_folder/Common/parameter_choices.m
- __MACOSX/Matlab_scripts_for_simulation_Kobbersmed_et_al/Simulation_main_folder/Common/._parameter_choices.m
- Matlab_scripts_for_simulation_Kobbersmed_et_al/Simulation_main_folder/Common/run_more_reps.m
- __MACOSX/Matlab_scripts_for_simulation_Kobbersmed_et_al/Simulation_main_folder/Common/._run_more_reps.m
- Matlab_scripts_for_simulation_Kobbersmed_et_al/Simulation_main_folder/Common/smooth_mEPSC.m
- __MACOSX/Matlab_scripts_for_simulation_Kobbersmed_et_al/Simulation_main_folder/Common/._smooth_mEPSC.m
- Matlab_scripts_for_simulation_Kobbersmed_et_al/Simulation_main_folder/Common/test_simulation_times_models.m
- __MACOSX/Matlab_scripts_for_simulation_Kobbersmed_et_al/Simulation_main_folder/Common/._test_simulation_times_models.m
- Matlab_scripts_for_simulation_Kobbersmed_et_al/Simulation_main_folder/Common/testing_the_system.m
- __MACOSX/Matlab_scripts_for_simulation_Kobbersmed_et_al/Simulation_main_folder/Common/._testing_the_system.m
- __MACOSX/Matlab_scripts_for_simulation_Kobbersmed_et_al/Simulation_main_folder/._Common
- Matlab_scripts_for_simulation_Kobbersmed_et_al/Simulation_main_folder/Deterministic/
- Matlab_scripts_for_simulation_Kobbersmed_et_al/Simulation_main_folder/Deterministic/.DS_Store
- __MACOSX/Matlab_scripts_for_simulation_Kobbersmed_et_al/Simulation_main_folder/Deterministic/
- __MACOSX/Matlab_scripts_for_simulation_Kobbersmed_et_al/Simulation_main_folder/Deterministic/._.DS_Store
- Matlab_scripts_for_simulation_Kobbersmed_et_al/Simulation_main_folder/Deterministic/determine_activation_from_simdata.m
- __MACOSX/Matlab_scripts_for_simulation_Kobbersmed_et_al/Simulation_main_folder/Deterministic/._determine_activation_from_simdata.m
- Matlab_scripts_for_simulation_Kobbersmed_et_al/Simulation_main_folder/Deterministic/determine_ves_avail.m
- __MACOSX/Matlab_scripts_for_simulation_Kobbersmed_et_al/Simulation_main_folder/Deterministic/._determine_ves_avail.m
- Matlab_scripts_for_simulation_Kobbersmed_et_al/Simulation_main_folder/Deterministic/determining_states_with_fusion.m
- __MACOSX/Matlab_scripts_for_simulation_Kobbersmed_et_al/Simulation_main_folder/Deterministic/._determining_states_with_fusion.m
- Matlab_scripts_for_simulation_Kobbersmed_et_al/Simulation_main_folder/Deterministic/dual_sensor_ODE_FUSION.m
- __MACOSX/Matlab_scripts_for_simulation_Kobbersmed_et_al/Simulation_main_folder/Deterministic/._dual_sensor_ODE_FUSION.m
- Matlab_scripts_for_simulation_Kobbersmed_et_al/Simulation_main_folder/Deterministic/simulation_call_det.m
- __MACOSX/Matlab_scripts_for_simulation_Kobbersmed_et_al/Simulation_main_folder/Deterministic/._simulation_call_det.m
- __MACOSX/Matlab_scripts_for_simulation_Kobbersmed_et_al/Simulation_main_folder/._Deterministic
- Matlab_scripts_for_simulation_Kobbersmed_et_al/Simulation_main_folder/Exp_data/
- Matlab_scripts_for_simulation_Kobbersmed_et_al/Simulation_main_folder/Exp_data/.DS_Store
- __MACOSX/Matlab_scripts_for_simulation_Kobbersmed_et_al/Simulation_main_folder/Exp_data/
- __MACOSX/Matlab_scripts_for_simulation_Kobbersmed_et_al/Simulation_main_folder/Exp_data/._.DS_Store
- Matlab_scripts_for_simulation_Kobbersmed_et_al/Simulation_main_folder/Exp_data/DataSummary_extr.mat
- __MACOSX/Matlab_scripts_for_simulation_Kobbersmed_et_al/Simulation_main_folder/Exp_data/._DataSummary_extr.mat
- __MACOSX/Matlab_scripts_for_simulation_Kobbersmed_et_al/Simulation_main_folder/._Exp_data
- Matlab_scripts_for_simulation_Kobbersmed_et_al/Simulation_main_folder/Fitting/
- Matlab_scripts_for_simulation_Kobbersmed_et_al/Simulation_main_folder/Fitting/.DS_Store
- __MACOSX/Matlab_scripts_for_simulation_Kobbersmed_et_al/Simulation_main_folder/Fitting/
- __MACOSX/Matlab_scripts_for_simulation_Kobbersmed_et_al/Simulation_main_folder/Fitting/._.DS_Store
- Matlab_scripts_for_simulation_Kobbersmed_et_al/Simulation_main_folder/Fitting/cost_model1_Q_max_nonumves.m
- __MACOSX/Matlab_scripts_for_simulation_Kobbersmed_et_al/Simulation_main_folder/Fitting/._cost_model1_Q_max_nonumves.m
- Matlab_scripts_for_simulation_Kobbersmed_et_al/Simulation_main_folder/Fitting/cost_model1_Qmax_corrected_numves.m
- __MACOSX/Matlab_scripts_for_simulation_Kobbersmed_et_al/Simulation_main_folder/Fitting/._cost_model1_Qmax_corrected_numves.m
- Matlab_scripts_for_simulation_Kobbersmed_et_al/Simulation_main_folder/Fitting/cost_model1_Qmax_kM_corrected_numves.m
- __MACOSX/Matlab_scripts_for_simulation_Kobbersmed_et_al/Simulation_main_folder/Fitting/._cost_model1_Qmax_kM_corrected_numves.m
- Matlab_scripts_for_simulation_Kobbersmed_et_al/Simulation_main_folder/Fitting/cost_model1_Qmax_krep_corrected_numves.m
- __MACOSX/Matlab_scripts_for_simulation_Kobbersmed_et_al/Simulation_main_folder/Fitting/._cost_model1_Qmax_krep_corrected_numves.m
- Matlab_scripts_for_simulation_Kobbersmed_et_al/Simulation_main_folder/Fitting/cost_model2_Qmax_kon_s_corrected_numves.m
- __MACOSX/Matlab_scripts_for_simulation_Kobbersmed_et_al/Simulation_main_folder/Fitting/._cost_model2_Qmax_kon_s_corrected_numves.m
- Matlab_scripts_for_simulation_Kobbersmed_et_al/Simulation_main_folder/Fitting/cost_model2_Qmax_kon_s_corrected_numves_krep.m
- __MACOSX/Matlab_scripts_for_simulation_Kobbersmed_et_al/Simulation_main_folder/Fitting/._cost_model2_Qmax_kon_s_corrected_numves_krep.m
- Matlab_scripts_for_simulation_Kobbersmed_et_al/Simulation_main_folder/Fitting/cost_model2_Qmax_kon_s_corrected_numves_krep_fig52.m
- __MACOSX/Matlab_scripts_for_simulation_Kobbersmed_et_al/Simulation_main_folder/Fitting/._cost_model2_Qmax_kon_s_corrected_numves_krep_fig52.m
- Matlab_scripts_for_simulation_Kobbersmed_et_al/Simulation_main_folder/Fitting/cost_model2_Qmax_kon_s_corrected_numves_krep_perimeter.m
- __MACOSX/Matlab_scripts_for_simulation_Kobbersmed_et_al/Simulation_main_folder/Fitting/._cost_model2_Qmax_kon_s_corrected_numves_krep_perimeter.m
- Matlab_scripts_for_simulation_Kobbersmed_et_al/Simulation_main_folder/Fitting/cost_model3_Qmax_beta_gamma_delta_numves.m
- __MACOSX/Matlab_scripts_for_simulation_Kobbersmed_et_al/Simulation_main_folder/Fitting/._cost_model3_Qmax_beta_gamma_delta_numves.m
- Matlab_scripts_for_simulation_Kobbersmed_et_al/Simulation_main_folder/Fitting/cost_model4_fig54.m
- __MACOSX/Matlab_scripts_for_simulation_Kobbersmed_et_al/Simulation_main_folder/Fitting/._cost_model4_fig54.m
- Matlab_scripts_for_simulation_Kobbersmed_et_al/Simulation_main_folder/Fitting/cost_model4_Qmax_kM_unprim_numves.m
- __MACOSX/Matlab_scripts_for_simulation_Kobbersmed_et_al/Simulation_main_folder/Fitting/._cost_model4_Qmax_kM_unprim_numves.m
- Matlab_scripts_for_simulation_Kobbersmed_et_al/Simulation_main_folder/Fitting/cost_model4_Qmax_kM_unprim_numves_primrate.m
- __MACOSX/Matlab_scripts_for_simulation_Kobbersmed_et_al/Simulation_main_folder/Fitting/._cost_model4_Qmax_kM_unprim_numves_primrate.m
- Matlab_scripts_for_simulation_Kobbersmed_et_al/Simulation_main_folder/Fitting/determine_cost_bothpeaks_numves_factor.m
- __MACOSX/Matlab_scripts_for_simulation_Kobbersmed_et_al/Simulation_main_folder/Fitting/._determine_cost_bothpeaks_numves_factor.m
- Matlab_scripts_for_simulation_Kobbersmed_et_al/Simulation_main_folder/Fitting/determine_cost_peak1.m
- __MACOSX/Matlab_scripts_for_simulation_Kobbersmed_et_al/Simulation_main_folder/Fitting/._determine_cost_peak1.m
- Matlab_scripts_for_simulation_Kobbersmed_et_al/Simulation_main_folder/Fitting/determine_cost_peak1_numves_factor.m
- __MACOSX/Matlab_scripts_for_simulation_Kobbersmed_et_al/Simulation_main_folder/Fitting/._determine_cost_peak1_numves_factor.m
- Matlab_scripts_for_simulation_Kobbersmed_et_al/Simulation_main_folder/Fitting/determine_cost_ppr.m
- __MACOSX/Matlab_scripts_for_simulation_Kobbersmed_et_al/Simulation_main_folder/Fitting/._determine_cost_ppr.m
- Matlab_scripts_for_simulation_Kobbersmed_et_al/Simulation_main_folder/Fitting/explore_Caprim_results.m
- __MACOSX/Matlab_scripts_for_simulation_Kobbersmed_et_al/Simulation_main_folder/Fitting/._explore_Caprim_results.m
- Matlab_scripts_for_simulation_Kobbersmed_et_al/Simulation_main_folder/Fitting/fit_model1_Qmax_kM_numves.m
- __MACOSX/Matlab_scripts_for_simulation_Kobbersmed_et_al/Simulation_main_folder/Fitting/._fit_model1_Qmax_kM_numves.m
- Matlab_scripts_for_simulation_Kobbersmed_et_al/Simulation_main_folder/Fitting/fit_model1_Qmax_nonumves.m
- __MACOSX/Matlab_scripts_for_simulation_Kobbersmed_et_al/Simulation_main_folder/Fitting/._fit_model1_Qmax_nonumves.m
- Matlab_scripts_for_simulation_Kobbersmed_et_al/Simulation_main_folder/Fitting/fit_model1_Qmax_numves.m
- __MACOSX/Matlab_scripts_for_simulation_Kobbersmed_et_al/Simulation_main_folder/Fitting/._fit_model1_Qmax_numves.m
- Matlab_scripts_for_simulation_Kobbersmed_et_al/Simulation_main_folder/Fitting/fit_model1_Qmax_numves_krep.m
- __MACOSX/Matlab_scripts_for_simulation_Kobbersmed_et_al/Simulation_main_folder/Fitting/._fit_model1_Qmax_numves_krep.m
- Matlab_scripts_for_simulation_Kobbersmed_et_al/Simulation_main_folder/Fitting/fit_model2_Qmax_kon_s_numves.m
- __MACOSX/Matlab_scripts_for_simulation_Kobbersmed_et_al/Simulation_main_folder/Fitting/._fit_model2_Qmax_kon_s_numves.m
- Matlab_scripts_for_simulation_Kobbersmed_et_al/Simulation_main_folder/Fitting/fit_model2_Qmax_kon_s_numves_krep.m
- __MACOSX/Matlab_scripts_for_simulation_Kobbersmed_et_al/Simulation_main_folder/Fitting/._fit_model2_Qmax_kon_s_numves_krep.m
- Matlab_scripts_for_simulation_Kobbersmed_et_al/Simulation_main_folder/Fitting/fit_model2_Qmax_kon_s_numves_krep_perimeter.m
- __MACOSX/Matlab_scripts_for_simulation_Kobbersmed_et_al/Simulation_main_folder/Fitting/._fit_model2_Qmax_kon_s_numves_krep_perimeter.m
- Matlab_scripts_for_simulation_Kobbersmed_et_al/Simulation_main_folder/Fitting/fit_model3_Qmax_beta_gamma_delta_numves.m
- __MACOSX/Matlab_scripts_for_simulation_Kobbersmed_et_al/Simulation_main_folder/Fitting/._fit_model3_Qmax_beta_gamma_delta_numves.m
- Matlab_scripts_for_simulation_Kobbersmed_et_al/Simulation_main_folder/Fitting/fit_model4_Qmax_kM_unprim_numves.m
- __MACOSX/Matlab_scripts_for_simulation_Kobbersmed_et_al/Simulation_main_folder/Fitting/._fit_model4_Qmax_kM_unprim_numves.m
- Matlab_scripts_for_simulation_Kobbersmed_et_al/Simulation_main_folder/Fitting/fit_model4_Qmax_kM_unprim_numves_primrate.m
- __MACOSX/Matlab_scripts_for_simulation_Kobbersmed_et_al/Simulation_main_folder/Fitting/._fit_model4_Qmax_kM_unprim_numves_primrate.m
- Matlab_scripts_for_simulation_Kobbersmed_et_al/Simulation_main_folder/Fitting/fit_s_SS.m
- __MACOSX/Matlab_scripts_for_simulation_Kobbersmed_et_al/Simulation_main_folder/Fitting/._fit_s_SS.m
- Matlab_scripts_for_simulation_Kobbersmed_et_al/Simulation_main_folder/Fitting/mEPSC_cost1.m
- __MACOSX/Matlab_scripts_for_simulation_Kobbersmed_et_al/Simulation_main_folder/Fitting/._mEPSC_cost1.m
- Matlab_scripts_for_simulation_Kobbersmed_et_al/Simulation_main_folder/Fitting/mEPSC_cost2.m
- __MACOSX/Matlab_scripts_for_simulation_Kobbersmed_et_al/Simulation_main_folder/Fitting/._mEPSC_cost2.m
- Matlab_scripts_for_simulation_Kobbersmed_et_al/Simulation_main_folder/Fitting/mEPSC_cost3.m
- __MACOSX/Matlab_scripts_for_simulation_Kobbersmed_et_al/Simulation_main_folder/Fitting/._mEPSC_cost3.m
- Matlab_scripts_for_simulation_Kobbersmed_et_al/Simulation_main_folder/Fitting/mEPSC_fit.m
- __MACOSX/Matlab_scripts_for_simulation_Kobbersmed_et_al/Simulation_main_folder/Fitting/._mEPSC_fit.m
- Matlab_scripts_for_simulation_Kobbersmed_et_al/Simulation_main_folder/Fitting/polyfitZero.m
- __MACOSX/Matlab_scripts_for_simulation_Kobbersmed_et_al/Simulation_main_folder/Fitting/._polyfitZero.m
- __MACOSX/Matlab_scripts_for_simulation_Kobbersmed_et_al/Simulation_main_folder/._Fitting
- Matlab_scripts_for_simulation_Kobbersmed_et_al/Simulation_main_folder/Sim_data/
- Matlab_scripts_for_simulation_Kobbersmed_et_al/Simulation_main_folder/Sim_data/.DS_Store
- __MACOSX/Matlab_scripts_for_simulation_Kobbersmed_et_al/Simulation_main_folder/Sim_data/
- __MACOSX/Matlab_scripts_for_simulation_Kobbersmed_et_al/Simulation_main_folder/Sim_data/._.DS_Store
- Matlab_scripts_for_simulation_Kobbersmed_et_al/Simulation_main_folder/Sim_data/CalC_files/
- Matlab_scripts_for_simulation_Kobbersmed_et_al/Simulation_main_folder/Sim_data/CalC_files/.DS_Store
- __MACOSX/Matlab_scripts_for_simulation_Kobbersmed_et_al/Simulation_main_folder/Sim_data/CalC_files/
- __MACOSX/Matlab_scripts_for_simulation_Kobbersmed_et_al/Simulation_main_folder/Sim_data/CalC_files/._.DS_Store
- __MACOSX/Matlab_scripts_for_simulation_Kobbersmed_et_al/Simulation_main_folder/Sim_data/._CalC_files
- Matlab_scripts_for_simulation_Kobbersmed_et_al/Simulation_main_folder/Sim_data/Log_files/
- Matlab_scripts_for_simulation_Kobbersmed_et_al/Simulation_main_folder/Sim_data/Log_files/.DS_Store
- __MACOSX/Matlab_scripts_for_simulation_Kobbersmed_et_al/Simulation_main_folder/Sim_data/Log_files/
- __MACOSX/Matlab_scripts_for_simulation_Kobbersmed_et_al/Simulation_main_folder/Sim_data/Log_files/._.DS_Store
- __MACOSX/Matlab_scripts_for_simulation_Kobbersmed_et_al/Simulation_main_folder/Sim_data/._Log_files
- Matlab_scripts_for_simulation_Kobbersmed_et_al/Simulation_main_folder/Sim_data/new_calcium/
- Matlab_scripts_for_simulation_Kobbersmed_et_al/Simulation_main_folder/Sim_data/new_calcium/.DS_Store
- __MACOSX/Matlab_scripts_for_simulation_Kobbersmed_et_al/Simulation_main_folder/Sim_data/new_calcium/
- __MACOSX/Matlab_scripts_for_simulation_Kobbersmed_et_al/Simulation_main_folder/Sim_data/new_calcium/._.DS_Store
- __MACOSX/Matlab_scripts_for_simulation_Kobbersmed_et_al/Simulation_main_folder/Sim_data/._new_calcium
- Matlab_scripts_for_simulation_Kobbersmed_et_al/Simulation_main_folder/Sim_data/new_figures/
- Matlab_scripts_for_simulation_Kobbersmed_et_al/Simulation_main_folder/Sim_data/new_figures/.DS_Store
- __MACOSX/Matlab_scripts_for_simulation_Kobbersmed_et_al/Simulation_main_folder/Sim_data/new_figures/
- __MACOSX/Matlab_scripts_for_simulation_Kobbersmed_et_al/Simulation_main_folder/Sim_data/new_figures/._.DS_Store
- __MACOSX/Matlab_scripts_for_simulation_Kobbersmed_et_al/Simulation_main_folder/Sim_data/._new_figures
- Matlab_scripts_for_simulation_Kobbersmed_et_al/Simulation_main_folder/Sim_data/new_results/
- Matlab_scripts_for_simulation_Kobbersmed_et_al/Simulation_main_folder/Sim_data/new_results/.DS_Store
- __MACOSX/Matlab_scripts_for_simulation_Kobbersmed_et_al/Simulation_main_folder/Sim_data/new_results/
- __MACOSX/Matlab_scripts_for_simulation_Kobbersmed_et_al/Simulation_main_folder/Sim_data/new_results/._.DS_Store
- __MACOSX/Matlab_scripts_for_simulation_Kobbersmed_et_al/Simulation_main_folder/Sim_data/._new_results
- __MACOSX/Matlab_scripts_for_simulation_Kobbersmed_et_al/Simulation_main_folder/._Sim_data
- Matlab_scripts_for_simulation_Kobbersmed_et_al/Simulation_main_folder/Stochastic/
- Matlab_scripts_for_simulation_Kobbersmed_et_al/Simulation_main_folder/Stochastic/.DS_Store
- __MACOSX/Matlab_scripts_for_simulation_Kobbersmed_et_al/Simulation_main_folder/Stochastic/
- __MACOSX/Matlab_scripts_for_simulation_Kobbersmed_et_al/Simulation_main_folder/Stochastic/._.DS_Store
- Matlab_scripts_for_simulation_Kobbersmed_et_al/Simulation_main_folder/Stochastic/directMethod_newAlg_steps_SS.m
- __MACOSX/Matlab_scripts_for_simulation_Kobbersmed_et_al/Simulation_main_folder/Stochastic/._directMethod_newAlg_steps_SS.m
- Matlab_scripts_for_simulation_Kobbersmed_et_al/Simulation_main_folder/Stochastic/main_exocytosis_stoch.m
- __MACOSX/Matlab_scripts_for_simulation_Kobbersmed_et_al/Simulation_main_folder/Stochastic/._main_exocytosis_stoch.m
- Matlab_scripts_for_simulation_Kobbersmed_et_al/Simulation_main_folder/Stochastic/propensities_newAlg_act.m
- __MACOSX/Matlab_scripts_for_simulation_Kobbersmed_et_al/Simulation_main_folder/Stochastic/._propensities_newAlg_act.m
- Matlab_scripts_for_simulation_Kobbersmed_et_al/Simulation_main_folder/Stochastic/propensities_newAlg_site_SS.m
- __MACOSX/Matlab_scripts_for_simulation_Kobbersmed_et_al/Simulation_main_folder/Stochastic/._propensities_newAlg_site_SS.m
- Matlab_scripts_for_simulation_Kobbersmed_et_al/Simulation_main_folder/Stochastic/propensities_newAlg_SS.m
- __MACOSX/Matlab_scripts_for_simulation_Kobbersmed_et_al/Simulation_main_folder/Stochastic/._propensities_newAlg_SS.m
- Matlab_scripts_for_simulation_Kobbersmed_et_al/Simulation_main_folder/Stochastic/propensities_newAlg_ves_SS.m
- __MACOSX/Matlab_scripts_for_simulation_Kobbersmed_et_al/Simulation_main_folder/Stochastic/._propensities_newAlg_ves_SS.m
- Matlab_scripts_for_simulation_Kobbersmed_et_al/Simulation_main_folder/Stochastic/simulation_call_stoch.m
- __MACOSX/Matlab_scripts_for_simulation_Kobbersmed_et_al/Simulation_main_folder/Stochastic/._simulation_call_stoch.m
- __MACOSX/Matlab_scripts_for_simulation_Kobbersmed_et_al/Simulation_main_folder/._Stochastic
- Matlab_scripts_for_simulation_Kobbersmed_et_al/Simulation_main_folder/test_run.m
- __MACOSX/Matlab_scripts_for_simulation_Kobbersmed_et_al/Simulation_main_folder/._test_run.m
- __MACOSX/Matlab_scripts_for_simulation_Kobbersmed_et_al/._Simulation_main_folder
- __MACOSX/._Matlab_scripts_for_simulation_Kobbersmed_et_al
