# Supplementary material for: Rapid regulation of vesicle priming explains synaptic facilitation despite heterogeneous vesicle:Ca2+ channel distances
Source: eLife. 2020 Feb 20;9:e51032. doi: 10.7554/eLife.51032 (PMC7145420; doi:10.7554/eLife.51032)
Supplement: Source code 1. [file elife-51032-code1.zip › Matlab_scripts_for_simulation_Kobbersmed_et_al/Simulation_main_folder/add_path.m]

function add_path()


% addpath(genpath('./Unc13A_dists'))
addpath(genpath('./Stochastic'))
addpath(genpath('./MANUSCRIPT_PLOTTING'))
addpath(genpath('./Fitting'))
addpath(genpath('./Exp_data'))
addpath(genpath('./Deterministic'))
addpath(genpath('./Common'))
addpath(genpath('./Call_sims'))
addpath(genpath('./Calcium'))
