# Supplementary material for: Rapid regulation of vesicle priming explains synaptic facilitation despite heterogeneous vesicle:Ca2+ channel distances
Source: eLife. 2020 Feb 20;9:e51032. doi: 10.7554/eLife.51032 (PMC7145420; doi:10.7554/eLife.51032)
Supplement: Source code 1. [file elife-51032-code1.zip › Matlab_scripts_for_simulation_Kobbersmed_et_al/Simulation_main_folder/Calcium/calculate_CaRest.m]

function [CaRest] = calculate_CaRest(k_M_rest, CaMax, CaExt)

%%This script calculates resting calcium in M from given k_M and CaMax values
%Inputs in M.


CaRest = CaMax*(CaExt./(CaExt + k_M_rest));
