# Supplementary material for: Rapid regulation of vesicle priming explains synaptic facilitation despite heterogeneous vesicle:Ca2+ channel distances
Source: eLife. 2020 Feb 20;9:e51032. doi: 10.7554/eLife.51032 (PMC7145420; doi:10.7554/eLife.51032)
Supplement: Source code 1. [file elife-51032-code1.zip › Matlab_scripts_for_simulation_Kobbersmed_et_al/Simulation_main_folder/Calcium/calculate_ichan.m]

function [iChannel] = calculate_ichan(Q_max, K_m, CaExtracellular,  hill)

iChannel = (Q_max*(CaExtracellular.^hill))./((CaExtracellular.^hill)+(K_m^hill));
