# Supplementary material for: Rapid regulation of vesicle priming explains synaptic facilitation despite heterogeneous vesicle:Ca2+ channel distances
Source: eLife. 2020 Feb 20;9:e51032. doi: 10.7554/eLife.51032 (PMC7145420; doi:10.7554/eLife.51032)
Supplement: Source code 1. [file elife-51032-code1.zip › Matlab_scripts_for_simulation_Kobbersmed_et_al/Simulation_main_folder/Calcium/InitFile_SSREP_train10_50Hz.par]

%*******************************************************************************%
%                     Calcium solver, version 5.4.5				%
%                   Victor Matveev,  matveev@njit.edu				%
%                   New Jersey Institute of Technology				%
%                            May 23, 2005					%
%*******************************************************************************%
%										%
%    This is a CalC file for fitting EPSC&Ca parameters to values achieved	%
%         from paired pulse recordings in different Ca concentrations		%
%										%
%===============================================================================%


numstim = 

%%%%%%%%%%%% SPACE AND BOUNDARIES %%%%%%%%%%%%

geometry

height = 

AZ_size = 

%volume -0.37 0.37 -0.37 0.37 0 height %51    	% Defines the diffusion volume, a cube of .74x.74x.51 micron
%volume -0.27 0.27 -0.27 0.27 0 0.4

volume 0 AZ_size 0 height				% inner radius, outer radius, limiting z-values

grid; 
stretch.factor = 1.05;              % The spatial grid will have 31 nodes in each direction
N =     

Ca.D = 0.223           			% The diffusion coefficient of calcium is 0.223 µm²/ms Allbritton 1992
Ca.bgr = 0.05          			% Initial calcium concentration is 0.05 µM

Ca.source 0 0       			% Defines the calcium channel/source location: there
                      			% will be one channel located in the center of the box

Ca.bc Noflux Noflux ... 		% Boundary conditions are reflective (Noflux) on x- and 
      Noflux Noflux 		% y-surfaces, and there are "Pump" boundary conditions
	      		% on z-surfaces, on the bottom and top "membranes"

uptake = 0.4 				% was 0.4 -> Helmchen et al., 1997;
					% volume-distributed uptake into intracellular stores, 1/ms
					% no extrusion in Vyleta&Jonas, 2014

%%%%%%%%%%%% BUFFERS %%%%%%%%%%%%

buffer Bm            			% buffer "Bm"
Bm.D = 0.001          			% Its diffusion coefficient is 0.001 µm²/ms,
Bm.KD = 100            			% its calcium affinity is 100 µM
Bm.kplus = 0.1      			% and calcium binding rate is 0.1/µM*ms
Bm.total = 4000    			% The total (bound + unbound) concentration of buffer is 4000 µM
					% Helmchen et al., 1997, Xu et al., 1997

buffer ATP            			% buffer "ATP"
ATP.D = 0.22          			% Its diffusion coefficient is 0.22 µm²/ms,
ATP.KD = 200            		% its calcium affinity is 200 µM
ATP.kminus = 100      			% and calcium unbinding rate is 100/ms Naragi&Neher, 1997
ATP.total = 650     			% The total (bound + unbound) concentration of buffer is 650 µM

%buffer fast
%fast.D = 0.05
%fast.kplus = 0.8
%fast.kminus = 0.176
%fast.total = 300

%%%%%%%%%%%% LOCATIONS %%%%%%%%%%%%

% none for now, not necessary for plot 1D

%%%%%%%%%%%% ADAPTIVE RUNS %%%%%%%%%%%%

iChannel = 0.6				% electrical charge of channel current, 1E-15 Coulomb (fC)
Sigma = 0.1528779241; % => FWHM = 360 µs

gaussian1 := (1/(Sigma*2.506628))*exp(-0.5*((t-2)/Sigma)^2)

% Run adaptive [Time] [accuracy]
% !!! Accuracy has to be given for each step, otherwise value from step before is used !!!
 
Run adaptive 0.5 0.001			% This defines the simulation itself, which consists of 
current = 0				% an 0.5 ms closed channel interval

Run adaptive 3	0.0001 	 								  
current = iChannel*gaussian1 pA 	% a 3 ms open channel interval with a channel current of iChannel*gaussian,

Run 17 	0.01						  
current = 0				% a 7 ms closed channel interval,


gaussian2 := (1/(Sigma*2.506628))*exp(-0.5*((t-22)/Sigma)^2)

Run adaptive 3	0.0001 	 								  
current = iChannel*gaussian2 pA 	% a 3 ms open channel interval with a channel current of iChannel*gaussian,

Run 17	0.01						  
current = 0				% a 7 ms closed channel interval,

gaussian3 := (1/(Sigma*2.506628))*exp(-0.5*((t-42)/Sigma)^2)

Run adaptive 3	0.0001 	 								  
current = iChannel*gaussian3 pA 	% a 3 ms open channel interval with a channel current of iChannel*gaussian,

Run 17	0.01						  
current = 0				% a 7 ms closed channel interval,

gaussian4 := (1/(Sigma*2.506628))*exp(-0.5*((t-62)/Sigma)^2)

Run adaptive 3	0.0001 	 								  
current = iChannel*gaussian4 pA 	% a 3 ms open channel interval with a channel current of iChannel*gaussian,

Run 17	0.01						  
current = 0				% a 7 ms closed channel interval,

gaussian5 := (1/(Sigma*2.506628))*exp(-0.5*((t-82)/Sigma)^2)

Run adaptive 3	0.0001 	 								  
current = iChannel*gaussian5 pA 	% a 3 ms open channel interval with a channel current of iChannel*gaussian,

Run 17	0.01						  
current = 0				% a 7 ms closed channel interval,

gaussian6 := (1/(Sigma*2.506628))*exp(-0.5*((t-102)/Sigma)^2)

Run adaptive 3	0.0001 	 								  
current = iChannel*gaussian6 pA 	% a 3 ms open channel interval with a channel current of iChannel*gaussian,

Run 17	0.01						  
current = 0				% a 7 ms closed channel interval,

gaussian7 := (1/(Sigma*2.506628))*exp(-0.5*((t-122)/Sigma)^2)

Run adaptive 3	0.0001 	 								  
current = iChannel*gaussian7 pA 	% a 3 ms open channel interval with a channel current of iChannel*gaussian,

Run 17	0.01						  
current = 0			

gaussian8 := (1/(Sigma*2.506628))*exp(-0.5*((t-142)/Sigma)^2)

Run adaptive 3	0.0001 	 								  
current = iChannel*gaussian8 pA 	% a 3 ms open channel interval with a channel current of iChannel*gaussian,

Run 17	0.01						  
current = 0			

gaussian9 := (1/(Sigma*2.506628))*exp(-0.5*((t-162)/Sigma)^2)

Run adaptive 3	0.0001 	 								  
current = iChannel*gaussian9 pA 	% a 3 ms open channel interval with a channel current of iChannel*gaussian,

Run 17	0.01						  
current = 0		

gaussian10 := (1/(Sigma*2.506628))*exp(-0.5*((t-182)/Sigma)^2)

Run adaptive 3	0.0001 	 								  
current = iChannel*gaussian10 pA 	% a 3 ms open channel interval with a channel current of iChannel*gaussian,

Run 17	0.01						  
current = 0		


%%%%%%%%%%%% PLOTS %%%%%%%%%%%%

plot.steps.1D = 1210000			% Accuracy of plotted timesteps
%plot 1D.mute Ca x 0 0.01 CalciumA_1D	% plot along x-axis with y=0 and z=10nm

plot 1D.mute Ca r 0.01 CalciumA_1D

%plot.steps.binary = 4000
%plot binary Ca fourDplot.dat

%%%%%%%%%%% THE END %%%%%%%%%%%
