# Supplementary material for: Rapid regulation of vesicle priming explains synaptic facilitation despite heterogeneous vesicle:Ca2+ channel distances
Source: eLife. 2020 Feb 20;9:e51032. doi: 10.7554/eLife.51032 (PMC7145420; doi:10.7554/eLife.51032)
Supplement: Source code 1. [file elife-51032-code1.zip › Matlab_scripts_for_simulation_Kobbersmed_et_al/Simulation_main_folder/Calcium/RunCalC_det.m]

function []=RunCalC_det(CaExtracellular, par, CaRest, num_stim, stim_freq, save_calc_loc, long_sim_on_off) %Bm_conc_model1, ATP_conc_model1, fast_buffer_on_off, fast_buffer_params,

%This script modifies the parameter file for calcium simulation according to the chosen parameters in testing_the_system.m
%Calcium and parameter files are save in './Sim_data/CalC_files/'.
%Simulation time is 20.5 ms.
    
ISI = 1000/stim_freq;    
    
CalC_geometry = par(38);
CaRest_uM = CaRest*1e6;
grid_points = par(34);
% num_stim = par(35);
height = par(36);
hill = par(41);

Q_max = par(17);
K_m = par(18);
AZ_size = par(16);
z_dist = par(30);


iChannel = calculate_ichan(Q_max, K_m, CaExtracellular, hill);


PAR = fileread(['./Calcium/InitFile_SSREP_trains.par']);


iChannel2 = sprintf('iChannel = %.6f %%', iChannel);
newPAR = strrep(PAR, 'iChannel = ', iChannel2);


if CalC_geometry == 1
    geometry_text = 'geometry = cylindrical';
    newPAR = strrep(newPAR, 'geometry', geometry_text);
    gridtext = ['grid ' num2str(grid_points) ' N'];
    newPAR = strrep(newPAR, 'grid', gridtext);
elseif CalC_geometry == 2
%     volumetext = ['volume -' num2str(AZ_size) ' ' num2str(AZ_size) ' -' num2str(AZ_size) ' ' num2str(AZ_size) ' 0 height'];
    volumetext = ['volume -' num2str(AZ_size) ' ' num2str(AZ_size) ' -' num2str(AZ_size) ' ' num2str(AZ_size) ' 0 height'];
    newPAR = strrep(newPAR, 'volume 0 AZ_size 0 height', volumetext);
    gridtext = ['grid ' num2str(grid_points) ' ' num2str(grid_points) ' ' num2str(grid_points)];
    newPAR = strrep(newPAR, 'grid', gridtext);
    boundtext = 'Ca.bc Noflux Noflux Noflux Noflux ...';
    newPAR = strrep(newPAR, 'Ca.bc Noflux Noflux ...', boundtext);
    sourcetext = 'Ca.source 0 0 0';
    newPAR = strrep(newPAR, 'Ca.source 0 0 ', sourcetext);
    newPAR = strrep(newPAR, 'geometry', ' ');

end


nodes = round(height/0.01);
nodes = nodes + (mod(nodes,2)==0);

nodes = sprintf('N = %.f %%', nodes);
newPAR = strrep(newPAR, 'N = ', nodes);

% if CalC_geometry == 1
%     iterationA1 = ['plot 1D.mute Ca r '  num2str(z_dist) ' ./Sim_data/CalC_files/Calcium_height' num2str(height) '_Qmax' num2str(Q_max) '_Ca' num2str(CaExtracellular) '_numstim' num2str(num_stim) '_AZ' num2str(AZ_size*1e3) '_geo' num2str(CalC_geometry) '_grid' num2str(grid_points)];
%     newPAR = strrep(newPAR, 'plot 1D.mute Ca r 0.01 CalciumA_1D', iterationA1);
% elseif CalC_geometry == 2
%     iterationA1 = ['plot 1D.mute Ca x 0 '  num2str(z_dist) ' ./Sim_data/CalC_files/Calcium_height' num2str(height) '_Qmax' num2str(Q_max) '_Ca' num2str(CaExtracellular) '_numstim' num2str(num_stim) '_AZ' num2str(AZ_size*1e3) '_geo' num2str(CalC_geometry) '_grid' num2str(grid_points)];
%     newPAR = strrep(newPAR, 'plot 1D.mute Ca r 0.01 CalciumA_1D', iterationA1);    
% end
%     

CaRest_str = sprintf('Ca.bgr = %.5f %', CaRest_uM);
newPAR = strrep(newPAR, 'Ca.bgr = 0.05', CaRest_str);

height_str = sprintf('height = %.5f %', height);
newPAR = strrep(newPAR, 'height = ', height_str);

AZ_size_str = sprintf('AZ_size = %.5f %', AZ_size);
newPAR = strrep(newPAR, 'AZ_size = ', AZ_size_str);

numstim_str = sprintf('numstim = %.5f %', num_stim);
newPAR = strrep(newPAR, 'numstim = ', numstim_str);

if save_calc_loc == 1
    filestr1 = ['./Sim_data/CalC_files/newpar_height' num2str(height) '_Qmax' num2str(Q_max) '_Ca' num2str(CaExtracellular) '_numstim' num2str(num_stim) '_freq' num2str(stim_freq) '_AZ' num2str(AZ_size*1e3) '_geo' num2str(CalC_geometry) '_grid' num2str(grid_points)];
elseif save_calc_loc == 2
    filestr1 = ['./Sim_data/new_calcium/newpar_height' num2str(height) '_Qmax' num2str(Q_max) '_Ca' num2str(CaExtracellular) '_numstim' num2str(num_stim) '_freq' num2str(stim_freq) '_AZ' num2str(AZ_size*1e3) '_geo' num2str(CalC_geometry) '_grid' num2str(grid_points)];
end
    
newParameterfile = fopen(filestr1,'w');
fprintf(newParameterfile,'%s\n',newPAR);
fclose(newParameterfile);

newParameterfile = fopen(filestr1,'a');


for k = 1:num_stim
    num = num2str(k);
    peak_time = num2str(2 + (k-1)*ISI);
    fprintf(newParameterfile, ['gaussian' num ' := (1/(Sigma*2.506628))*exp(-0.5*((t-' peak_time ')/Sigma)^2)\n\n']);
    fprintf(newParameterfile, ['Run adaptive 3 0.0001\ncurrent = iChannel*gaussian' num ' pA\n\n']);
    if k < num_stim
        fprintf(newParameterfile, ['Run ' num2str(ISI-3) ' 0.01 \ncurrent = 0\n\n']);
    else
        fprintf(newParameterfile, ['Run ' num2str(10) ' 0.01 \ncurrent = 0\n\n']);
    end
end

if long_sim_on_off
    fprintf(newParameterfile, ['Run ' num2str(100) ' 0.01 \ncurrent = 0\n\n']);
end


if save_calc_loc == 1
    if CalC_geometry == 1
        iterationA1 = ['plot 1D.mute Ca r '  num2str(z_dist) ' ./Sim_data/CalC_files/Calcium_height' num2str(height) '_Qmax' num2str(Q_max) '_Ca' num2str(CaExtracellular) '_numstim' num2str(num_stim) '_freq' num2str(stim_freq)  '_AZ' num2str(AZ_size*1e3) '_geo' num2str(CalC_geometry) '_grid' num2str(grid_points)];
%         newPAR = strrep(newPAR, 'plot 1D.mute Ca r 0.01 CalciumA_1D', iterationA1);
    elseif CalC_geometry == 2
        iterationA1 = ['plot 1D.mute Ca x 0 '  num2str(z_dist) ' ./Sim_data/CalC_files/Calcium_height' num2str(height) '_Qmax' num2str(Q_max) '_Ca' num2str(CaExtracellular) '_numstim' num2str(num_stim) '_freq' num2str(stim_freq)  '_AZ' num2str(AZ_size*1e3) '_geo' num2str(CalC_geometry) '_grid' num2str(grid_points)];
%         newPAR = strrep(newPAR, 'plot 1D.mute Ca r 0.01 CalciumA_1D', iterationA1);    
    end
elseif save_calc_loc == 2
    if CalC_geometry == 1
        iterationA1 = ['plot 1D.mute Ca r '  num2str(z_dist) ' ./Sim_data/new_calcium/Calcium_height' num2str(height) '_Qmax' num2str(Q_max) '_Ca' num2str(CaExtracellular) '_numstim' num2str(num_stim) '_freq' num2str(stim_freq)  '_AZ' num2str(AZ_size*1e3) '_geo' num2str(CalC_geometry) '_grid' num2str(grid_points)];
%         newPAR = strrep(newPAR, 'plot 1D.mute Ca r 0.01 CalciumA_1D', iterationA1);
    elseif CalC_geometry == 2
        iterationA1 = ['plot 1D.mute Ca x 0 '  num2str(z_dist) ' ./Sim_data/new_calcium/Calcium_height' num2str(height) '_Qmax' num2str(Q_max) '_Ca' num2str(CaExtracellular) '_numstim' num2str(num_stim) '_freq' num2str(stim_freq)  '_AZ' num2str(AZ_size*1e3) '_geo' num2str(CalC_geometry) '_grid' num2str(grid_points)];
%         newPAR = strrep(newPAR, 'plot 1D.mute Ca r 0.01 CalciumA_1D', iterationA1);    
    end
end
    
    
    
fprintf(newParameterfile, 'plot.steps.1D = 1210000\n\n');

fprintf(newParameterfile, [iterationA1 '\n\n']);

fprintf(newParameterfile, '%%%%%%%%%%% THE END %%%%%%%%%%%');

fclose(newParameterfile)

fclose('all')


%run executable with content of name as input
if strcmp(computer, 'PCWIN64') %machine_ID == 'PCWIN64' %ispc==1
   [~,~] = system(['.\calc.exe ' filestr1]);
elseif strcmp(computer, 'MACI64') %machine_ID == 'MACI64' %ismac&islinux==1
   [~,~] = system(['./cmac686 ' filestr1]);
elseif strcmp(computer, 'GLNXA64') %machine_ID == 'GLNXA64' %isunix==1
   [~,~] = system(['./calc ' filestr1]);
else
   disp('Platform not supported')
end

end
