# Supplementary material for: Rapid regulation of vesicle priming explains synaptic facilitation despite heterogeneous vesicle:Ca2+ channel distances
Source: eLife. 2020 Feb 20;9:e51032. doi: 10.7554/eLife.51032 (PMC7145420; doi:10.7554/eLife.51032)
Supplement: Source code 1. [file elife-51032-code1.zip › Matlab_scripts_for_simulation_Kobbersmed_et_al/Simulation_main_folder/Common/calculate_Caprim_rate.m]

function [Caprim_rate, Caunprim_rate] = calculate_Caprim_rate(Calcium, Ca_prim_type, prim_kM, prim_rate_const, unprim_rate_const, unprim_rate_const_0)


Caprim_rate = (Ca_prim_type~=0)*prim_rate_const;

Caunprim_rate = (Ca_prim_type~=0)*(unprim_rate_const*(1 - (Calcium.^Ca_prim_type ./(Calcium.^Ca_prim_type + prim_kM))) + unprim_rate_const_0);
