# Supplementary material for: Rapid regulation of vesicle priming explains synaptic facilitation despite heterogeneous vesicle:Ca2+ channel distances
Source: eLife. 2020 Feb 20;9:e51032. doi: 10.7554/eLife.51032 (PMC7145420; doi:10.7554/eLife.51032)
Supplement: Source code 1. [file elife-51032-code1.zip › Matlab_scripts_for_simulation_Kobbersmed_et_al/Simulation_main_folder/Common/determine_activation_rates.m]

function [act_rate, inact_rate] = determine_activation_rates(act_rate_const, inact_rate_const, calcium, act_model_type)


    act_rate = calcium.^act_model_type * act_rate_const;
    inact_rate = inact_rate_const;
