# Supplementary material for: Rapid regulation of vesicle priming explains synaptic facilitation despite heterogeneous vesicle:Ca2+ channel distances
Source: eLife. 2020 Feb 20;9:e51032. doi: 10.7554/eLife.51032 (PMC7145420; doi:10.7554/eLife.51032)
Supplement: Source code 1. [file elife-51032-code1.zip › Matlab_scripts_for_simulation_Kobbersmed_et_al/Simulation_main_folder/Common/generate_savename.m]

function [savename] = generate_savename(savefilename, stoch_on_off, rand_ves_on_off, save_data, num_stim, stim_freq)

savename = [savefilename '_num_stim' num2str(num_stim) 'stim_freq' num2str(stim_freq)];

if stoch_on_off == 0
    savename = [savename '_DET'];
elseif stoch_on_off == 1
    savename = [savename '_STOCH'];
end

if rand_ves_on_off == 1000
    savename = [savename '_pVr'];
end

if save_data == 1
    savename = [savename '.mat'];
elseif save_data == 2
    savename = [savename '_fewresults.mat'];
elseif save_data == 3
    savename = [savename '_fewrepetitions.mat'];
elseif sum(save_data == [66 666])
    savename = [savename '_fewerresults.mat'];
elseif save_data == 999
    savename = [savename '_manyresults.mat'];
end
