# Supplementary material for: Rapid regulation of vesicle priming explains synaptic facilitation despite heterogeneous vesicle:Ca2+ channel distances
Source: eLife. 2020 Feb 20;9:e51032. doi: 10.7554/eLife.51032 (PMC7145420; doi:10.7554/eLife.51032)
Supplement: Source code 1. [file elife-51032-code1.zip › Matlab_scripts_for_simulation_Kobbersmed_et_al/Simulation_main_folder/Deterministic/determine_ves_avail.m]

function [ves_avail] = determine_ves_avail(time_vector, states_all, n_max, m_max)


num_states = (n_max + 1) * (m_max + 1);

num_ves_avail = sum(states_all(:,1:num_states), 2);

ves_avail = num_ves_avail / sum(states_all(1,:));
