# Supplementary material for: Rapid regulation of vesicle priming explains synaptic facilitation despite heterogeneous vesicle:Ca2+ channel distances
Source: eLife. 2020 Feb 20;9:e51032. doi: 10.7554/eLife.51032 (PMC7145420; doi:10.7554/eLife.51032)
Supplement: Source code 1. [file elife-51032-code1.zip › Matlab_scripts_for_simulation_Kobbersmed_et_al/Simulation_main_folder/Fitting/determine_cost_peak1_numves_factor.m]

function [cost_value_peak1, num_ves_factor_peak1] = determine_cost_peak1_numves_factor(peak1s)

load('DataSummary_extr.mat')

cost_function = @(x)sum(((peak1s*x - peak1_mean_all_cells_exp).^2)./abs(peak1_mean_all_cells_exp));

[num_ves_factor_peak1, cost_value_peak1] = fminsearch(cost_function, 2);
