# Supplementary material for: Rapid regulation of vesicle priming explains synaptic facilitation despite heterogeneous vesicle:Ca2+ channel distances
Source: eLife. 2020 Feb 20;9:e51032. doi: 10.7554/eLife.51032 (PMC7145420; doi:10.7554/eLife.51032)
Supplement: Source code 1. [file elife-51032-code1.zip › Matlab_scripts_for_simulation_Kobbersmed_et_al/Simulation_main_folder/Fitting/determine_cost_ppr.m]

function [cost_value] = determine_cost_ppr(pprs)

load('NewDataDrosophila.mat')

cost_value = sum(((pprs - ppr_exp_mean).^2)./abs(ppr_exp_mean));
