# Supplementary material for: Rapid regulation of vesicle priming explains synaptic facilitation despite heterogeneous vesicle:Ca2+ channel distances
Source: eLife. 2020 Feb 20;9:e51032. doi: 10.7554/eLife.51032 (PMC7145420; doi:10.7554/eLife.51032)
Supplement: Source code 1. [file elife-51032-code1.zip › Matlab_scripts_for_simulation_Kobbersmed_et_al/Simulation_main_folder/Fitting/mEPSC_cost3.m]

function [mEPSC_cost] = mEPSC_cost3(pars)


if (pars(2) <0) || (pars(2) >1)

    mEPSC_cost = 1e6;

else
    
    load('mEPSC_aligned_for_fit.mat')

%     mEPSC_ave(mEPSC_ave>0) = 0;
    
    
    peak_ave = min(mEPSC_ave);
    ind_10perc = find(mEPSC_ave<0.1*peak_ave, 1, 'first');
    ind_34ms = find(time_s==0.034);

    time_vec_gen = 0:1e-4:34*1e-3;

    mEPSC_gen_func = @(t)(t>=pars(3)).*(pars(1)*(1-exp(-(t-pars(3))/pars(4))).*(pars(2)*exp(-(t-pars(3))/pars(5)) + (1-pars(2)).*exp(-(t-pars(3))/pars(6))));

    mEPSC_gen = mEPSC_gen_func(time_vec_gen);

    mEPSC_cost_first = ((mEPSC_ave(ind_10perc:ind_34ms) - mEPSC_gen(ind_10perc:ind_34ms)).^2)./abs(mEPSC_ave(ind_10perc:ind_34ms));

%     mEPSC_cost_first(mEPSC_ave_final == 0) = NaN;

    mEPSC_cost = sum(mEPSC_cost_first, 'omitnan');

end
