# Supplementary material for: Rapid regulation of vesicle priming explains synaptic facilitation despite heterogeneous vesicle:Ca2+ channel distances
Source: eLife. 2020 Feb 20;9:e51032. doi: 10.7554/eLife.51032 (PMC7145420; doi:10.7554/eLife.51032)
Supplement: Source code 1. [file elife-51032-code1.zip › Matlab_scripts_for_simulation_Kobbersmed_et_al/Simulation_main_folder/Stochastic/propensities_newAlg_act.m]

function [act_prop] = propensities_newAlg_act(act_number_vesicles, par, Ca_R_temp, act_model_type)

%Reaction rates of activation

act_rate_const = par(26);
inact_rate_const = par(27);
delay_rate = par(28);
invdelay_rate = par(29);
[act_rate, inact_rate] = determine_activation_rates(act_rate_const, inact_rate_const, Ca_R_temp, act_model_type); %alpha and beta

act_prop = (act_number_vesicles == -1) .* act_rate + (act_number_vesicles == 0) .* (inact_rate + delay_rate) + (act_number_vesicles == 1) .* invdelay_rate;
